# Supplementary material for: Ultrastructural localisation of protein interactions using conditionally stable nanobodies
Source: PLoS Biol. 2018 Apr 5;16(4):e2005473. doi: 10.1371/journal.pbio.2005473 (PMC5903671; doi:10.1371/journal.pbio.2005473)
Supplement: S1 Data — (XLSX) [file pbio.2005473.s003.xlsx]

## Sheet: Panel A
-0.1	0
-0.1	0
0	0
0	0
0	1
0	0
0.1	1
0.1	0
0.1	0
0.1	1
0.2	0
0.2	0
0.2	0
0.2	0
0.3	0
0.3	0
0.3	0
0.3	0
0.4	0
0.4	0
0.4	0
0.4	1
0.5	0
0.5	0
0.5	0
0.5	0
0.6	2
0.6	1
0.6	0
0.6	2
0.7	1
0.7	0
0.7	1
0.7	1
0.8	2
0.8	2
0.8	0
0.8	4
0.9	4
0.9	4
0.9	8
0.9	12
1	13
1	14
1	13
1	8
1.1	17
1.1	4

## Sheet: Panel B
-0.1	1
-0.1	2
0	2
0	0
0	2
0	14
0.1	23
0.1	14
0.1	12
0.1	20
0.2	16
0.2	25
0.2	25
0.2	32
0.3	20
0.3	31
0.3	33
0.3	35
0.4	34
0.4	38
0.4	58
0.4	60
0.5	47
0.5	47
0.5	60
0.5	62
0.6	67
0.6	51
0.6	49
0.6	48
0.7	42
0.7	54
0.7	36
0.7	40
0.8	41
0.8	41
0.8	40
0.8	45
0.9	36
0.9	27
0.9	27
0.9	19
1	22
1	11
1	16
1	8
1.1	8
1.1	5

## Sheet: Panel C
-0.1	4
-0.1	3
0	11
0	16
0	26
0	30
0.1	6
0.1	7
0.1	6
0.1	10
0.2	9
0.2	5
0.2	4
0.2	4
0.3	4
0.3	4
0.3	1
0.3	4
0.4	5
0.4	6
0.4	4
0.4	5
0.5	3
0.5	8
0.5	9
0.5	6
0.6	9
0.6	13
0.6	7
0.6	5
0.7	8
0.7	12
0.7	13
0.7	8
0.8	7
0.8	18
0.8	18
0.8	19
0.9	12
0.9	26
0.9	24
0.9	28
1	28
1	39
1	33
1	29
1.1	27
1.1	19

## Sheet: Panel D
-0.1	10
-0.1	8
0	11
0	15
0	5
0	2
0.1	1
0.1	1
0.1	2
0.1	0
0.2	0
0.2	0
0.2	1
0.2	0
0.3	0
0.3	0
0.3	0
0.3	0
0.4	0
0.4	0
0.4	0
0.4	0
0.5	0
0.5	1
0.5	2
0.5	1
0.6	1
0.6	1
0.6	1
0.6	2
0.7	1
0.7	0
0.7	2
0.7	5
0.8	6
0.8	12
0.8	8
0.8	13
0.9	12
0.9	8
0.9	9
0.9	7
1	3
1	8
1	7
1	11
1.1	5
1.1	7

## Sheet: Panel E
-0.1	13
-0.1	7
0	17
0	20
0	13
0	19
0.1	14
0.1	9
0.1	7
0.1	8
0.2	8
0.2	6
0.2	4
0.2	10
0.3	7
0.3	8
0.3	6
0.3	5
0.4	6
0.4	4
0.4	5
0.4	5
0.5	1
0.5	3
0.5	2
0.5	3
0.6	0
0.6	5
0.6	3
0.6	2
0.7	3
0.7	3
0.7	7
0.7	5
0.8	5
0.8	9
0.8	4
0.8	3
0.9	4
0.9	7
0.9	6
0.9	13
1	10
1	17
1	25
1	18
1.1	17
1.1	8

## Sheet: Panel F
-0.1	0
-0.1	0
0	0
0	0
0	0
0	2
0.1	21
0.1	35
0.1	33
0.1	29
0.2	41
0.2	36
0.2	43
0.2	67
0.3	80
0.3	75
0.3	93
0.3	94
0.4	104
0.4	75
0.4	102
0.4	93
0.5	104
0.5	99
0.5	128
0.5	100
0.6	125
0.6	117
0.6	116
0.6	111
0.7	100
0.7	113
0.7	100
0.7	93
0.8	61
0.8	68
0.8	47
0.8	38
0.9	29
0.9	18
0.9	11
0.9	11
1	5
1	4
1	6
1	3
1.1	0
1.1	0
