# Supplementary material for: Ultrastructural localisation of protein interactions using conditionally stable nanobodies
Source: PLoS Biol. 2018 Apr 5;16(4):e2005473. doi: 10.1371/journal.pbio.2005473 (PMC5903671; doi:10.1371/journal.pbio.2005473)
Supplement: S2 Data — (XLSX) [file pbio.2005473.s004.xlsx]

## Sheet: Sheet1
csAPEX-GBP		csAPEX-GBP+GFP
with density	without density	with density	without density
1	8	5	1
0	6	2	5
1	10	4	4
0	10	5	5
1	7	2	5
0	7	4	9
0	10	6	4
2	4	6	4
		5	7
		7	10
5	62	46	54	Total
7.5	92.5	46	54	Percentage
